# Supplementary material for: Human papillomavirus genotyping using next generation sequencing (NGS) in cervical lesions: Genotypes by histologic grade and their relative proportion in multiple infections
Source: PLoS One. 2022 Nov 23;17(11):e0278117. doi: 10.1371/journal.pone.0278117 (PMC9683586; doi:10.1371/journal.pone.0278117)
Supplement: S1 Table — (XLSX) [file pone.0278117.s001.xlsx]

## Sheet: Hoja2
≤ CIN 1 Group		HPV Types NGS
Total reads	Sample	16	18	31	33	35	39	45	51	52	56	58	59	68	26	30	34	53	66	70	73	82	6	11	40	42	43	44	54	55	61	62	72	74	81	83	84	87	90
18872.1	13R	-	-	73	18744	-	-	-	-	-	-	-	-	-	-	-	-	-	55	-	-	-	-	-	-	-	-	-	-	-	-	-	-	-	-	-	-	-	-
15011.5	69R	-	-	-	-	62	163	-	-	-	-	14490	-	-	-	-	-	-	-	-	-	-	-	-	-	-	-	-	-	-	-	-	-	-	297	-	-	-	-
19737	142R	6807	-	63.152	2686	-	-	-	-	251	-	-	-	-	-	-	-	-	-	-	-	-	-	-	-	7308	-	-	-	-	-	-	-	-	2623	-	-	-	-
27603.6	144R	13009	7379	-	-	58	74	-	-	-	-	-	-	-	-	-	92	-	-	-	-	-	-	386	-	451	107	-	211	-	-	-	-	-	-	-	5837	-	-
21313.2	175R	21252.2	-	-	-	-	61	-	-	-	-	-	-	-	-	-	-	-	-	-	-	-	-	-	-	-	-	-	-	-	-	-	-	-	-	-	-	-	-
11490.8	197R	11264	112	-	-	-	-	-	-	-	-	-	-	-	-	-	-	-	-	-	-	-	-	65	-	-	-	-	-	-	-	-	-	-	-	-	50	-	-
12412	251R	70	-	-	-	12210	80	-	-	-	-	-	-	-	-	-	-	-	-	-	52	-	-	-	-	-	-	-	-	-	-	-	-	-	-	-	-	-	-
12546.2	259R	-	-	-	-	1753	-	-	-	-	-	-	-	-	-	-	-	-	-	-	-	-	-	-	-	-	2206	-	-	-	294	-	-	-	-	8220	-	-	74
14814.5	290R	1030	-	1286	-	346	520	-	-	10327	-	-	-	-	-	-	-	146	360	-	-	-	-	433	-	-	-	-	-	-	-	108	-	-	121	-	138	-	-
21652	302R	21570	-	-	-	-	-	-	-	-	-	-	-	82	-	-	-	-	-	-	-	-	-	-	-	-	-	-	-	-	-	-	-	-	-	-	-	-	-
16772	342R	-	-	-	-	-	-	-	-	-	-	7571	1161	-	-	-	-	190	-	-	-	-	-	-	-	7851	-	-	-	-	-	-	-	-	-	-	-	-	-
19717.2	384R	18956	-	-	-	70	-	-	-	-	-	-	-	-	-	-	-	-	-	-	-	-	-	-	-	-	-	-	-	-	-	-	-	-	-	691	-	-	-
16603.3	385R	16603	-	-	-	-	-	-	-	-	-	-	-	-	-	-	-	-	-	-	-	-	-	-	-	-	-	-	-	-	-	-	-	-	-	-	-	-	-
23939	441R	685	-	-	-	-	23254	-	-	-	-	-	-	-	-	-	-	-	-	-	-	-	-	-	-	-	-	-	-	-	-	-	-	-	-	-	-	-	-
28586.4	484R	-	-	-	-	417	-	-	-	-	-	240	985	-	56	-	-	26888	-	-	-	-	-	-	-	-	-	-	-	-	-	-	-	-	-	-	-	-	-
29274.2	527R	-	-	72	-	-	-	-	-	-	-	-	-	-	-	-	-	-	-	-	-	-	29202	-	-	-	-	-	-	-	-	-	-	-	-	-	-	-	-
35376.1	564R	-	-	-	-	-	52	-	-	23153	11986	-	-	-	-	-	-	-	-	-	-	-	-	-	120	65	-	-	-	-	-	-	-	-	-	-	-	-	-
20102.1	588R	-	-	-	-	-	-	80	-	-	-	-	2010	60	-	-	-	56	-	-	-	-	-	-	-	17896	-	-	-	-	-	-	-	-	-	-	-	-	-
10659.3	589R	7023	94	-	-	-	-	78	-	-	1871	-	-	202	-	-	-	-	1267	-	-	-	124	-	-	-	-	-	-	-	-	-	-	-	-	-	-	-	-
12512	596R	-	-	375	-	-	-	-	-	12137	-	-	-	-	-	-	-	-	-	-	-	-	-	-	-	-	-	-	-	-	-	-	-	-	-	-	-	-	-
7826	628R	5947	-	-	-	-	1879	-	-	-	-	-	-	-	-	-	-	-	-	-	-	-	-	-	-	-	-	-	-	-	-	-	-	-	-	-	-	-	-
6390.36	631R	-	-	5263	-	-	-	-	-	-	-	-	-	-	-	-	-	-	-	-	-	-	626	-	-	-	-	-	-	-	501	-	-	-	-	-	-	-	-
12391	634R	-	-	-	-	-	12267	-	-	-	-	-	-	-	-	-	-	-	-	-	-	-	-	-	-	-	-	124	-	-	-	-	-	-	-	-	-	-	-
10776	640R	-	-	5845	-	-	-	-	-	-	-	2192	-	-	-	-	-	-	-	-	-	-	-	-	-	-	-	-	-	912.727	1827	-	-	-	-	-	-	-	-
11846.5	669R	11732	-	64	-	-	-	-	-	-	-	-	-	-	-	-	-	-	-	-	-	-	-	-	-	-	-	-	-	51	-	-	-	-	-	-	-	-	-
25682.5	672R	-	-	-	82	-	-	-	-	-	-	-	-	-	-	-	-	24190	-	-	-	-	-	-	1410	-	-	-	-	-	-	-	-	-	-	-	-	-	-
29214.3	768R	68	-	-	-	-	-	-	-	-	29146	-	-	-	-	-	-	-	-	-	-	-	-	-	-	-	-	-	-	-	-	-	-	-	-	-	-	-	-
11470	799R	3069	-	8401	-	-	-	-	-	-	-	-	-	-	-	-	-	-	-	-	-	-	-	-	-	-	-	-	-	-	-	-	-	-	-	-	-	-	-
16034.8	824R	-	-	-	-	13815	-	81	-	2139	-	-	-	-	-	-	-	-	-	-	-	-	-	-	-	-	-	-	-	-	-	-	-	-	-	-	-	-	-
7830	831R	-	-	-	-	-	-	-	-	-	-	5781	-	843	-	-	-	-	-	-	-	-	-	-	-	-	-	-	1207	-	-	-	-	-	-	-	-	-	-
9923.01	878R	-	-	-	-	-	-	-	-	-	9923	-	-	-	-	-	-	-	-	-	-	-	-	-	-	-	-	-	-	-	-	-	-	-	-	-	-	-	-
8647.14	879R	-	-	-	-	-	-	-	-	-	-	8647.14	-	-	-	-	-	-	-	-	-	-	-	-	-	-	-	-	-	-	-	-	-	-	-	-	-	-	-
6189	897R	-	-	-	-	-	-	-	-	5547	-	-	-	-	-	642	-	-	-	-	-	-	-	-	-	-	-	-	-	-	-	-	-	-	-	-	-	-	-
8512	1002R	3697	-	-	-	-	-	-	-	4815	-	-	-	-	-	-	-	-	-	-	-	-	-	-	-	-	-	-	-	-	-	-	-	-	-	-	-	-	-
28266.2	1018R	-	-	28266	-	-	-	-	-	-	-	-	-	-	-	-	-	-	-	-	-	-	-	-	-	-	-	-	-	-	-	-	-	-	-	-	-	-	-
23012.8	1040R	-	-	-	-	90	-	-	-	22863	-	-	-	-	-	-	-	-	-	-	-	-	-	60	-	-	-	-	-	-	-	-	-	-	-	-	-	-	-
32333	1067R	31983	-	122	-	-	-	-	-	-	-	-	-	-	-	-	-	-	-	-	-	-	-	-	-	-	-	-	-	-	-	-	-	-	-	-	228	-	-
6120	1187R	-	-	-	-	-	-	-	-	-	3427	-	2693	-	-	-	-	-	-	-	-	-	-	-	-	-	-	-	-	-	-	-	-	-	-	-	-	-	-
24514	1231R	-	-	-	-	-	-	-	-	-	5768	-	-	-	150	-	-	-	-	-	-	-	-	18596	-	-	-	-	-	-	-	-	-	-	-	-	-	-	-
23740.6	1248R	-	-	23741	-	-	-	-	-	-	-	-	-	-	-	-	-	-	-	-	-	-	-	-	-	-	-	-	-	-	-	-	-	-	-	-	-	-	-
30911.2	1272R	3790	3297	-	-	82	-	2884	974	15900	-	1833	-	-	-	-	-	67	-	-	-	129	1784	54	-	117	-	-	-	-	-	-	-	-	-	-	-	-	-
28395	1277R	-	-	-	-	-	27256	-	-	-	-	-	-	-	-	-	-	-	-	-	1139	-	-	-	-	-	-	-	-	-	-	-	-	-	-	-	-	-	-
7761.35	1295R	-	52	-	-	-	-	-	-	7709	-	-	-	-	-	-	-	-	-	-	-	-	-	-	-	-	-	-	-	-	-	-	-	-	-	-	-	-	-
31732.2	1380R	-	-	-	-	9611	-	-	-	-	-	-	4645	-	-	16201	-	-	-	-	-	-	-	-	-	-	-	-	-	-	-	1276	-	-	-	-	-	-	-
8648.14	1493R	8648	-	-	-	-	-	-	-	-	-	-	-	-	-	-	-	-	-	-	-	-	-	-	-	-	-	-	-	-	-	-	-	-	-	-	-	-	-
11765.8	1612R	-	-	-	-	-	-	-	-	11766	-	-	-	-	-	-	-	-	-	-	-	-	-	-	-	-	-	-	-	-	-	-	-	-	-	-	-	-	-
35056.3	1662R	-	-	-	-	-	-	-	-	-	-	-	-	-	-	21866	-	-	3916	-	-	-	2469	-	-	1695	-	-	-	-	4916	-	-	-	195	-	-	-	-
22397	1696R	3902	-	-	-	-	-	-	-	-	5982	-	-	-	-	-	-	-	12513	-	-	-	-	-	-	-	-	-	-	-	-	-	-	-	-	-	-	-	-
12960.7	1720R	12961	-	-	-	-	-	-	-	-	-	-	-	-	-	-	-	-	-	-	-	-	-	-	-	-	-	-	-	-	-	-	-	-	-	-	-	-	-
11858.8	1742R	11859	-	-	-	-	-	-	-	-	-	-	-	-	-	-	-	-	-	-	-	-	-	-	-	-	-	-	-	-	-	-	-	-	-	-	-	-	-
7368	1757R	-	-	6981	-	-	-	-	-	387	-	-	-	-	-	-	-	-	-	-	-	-	-	-	-	-	-	-	-	-	-	-	-	-	-	-	-	-	-
26471.4	1801R	-	-	-	-	-	-	-	-	-	26471	-	-	-	-	-	-	-	-	-	-	-	-	-	-	-	-	-	-	-	-	-	-	-	-	-	-	-	-
29198	1805R	-	-	3796	-	-	-	-	-	-	-	25402	-	-	-	-	-	-	-	-	-	-	-	-	-	-	-	-	-	-	-	-	-	-	-	-	-	-	-
21061.9	1832R	-	221062	-	-	-	-	-	-	-	-	-	-	-	-	-	-	-	-	-	-	-	-	-	-	-	-	-	-	-	-	-	-	-	-	-	-	-	-
9779.75	1836R	-	9721	-	-	-	-	-	-	-	-	-	-	-	-	-	-	-	-	-	-	-	-	-	-	59	-	-	-	-	-	-	-	-	-	-	-	-	-
12846	1840R	-	-	12775	-	-	-	71	-	-	-	-	-	-	-	-	-	-	-	-	-	-	-	-	-	-	-	-	-	-	-	-	-	-	-	-	-	-	-
9231.94	1898R	-	8978	82	-	-	-	-	-	-	-	-	-	172	-	-	-	-	-	-	-	-	-	-	-	-	-	-	-	-	-	-	-	-	-	-	-	-	-
31762.3	1969R	130	-	-	-	25265	-	60	-	-	56	-	-	-	-	-	-	1873	-	-	-	-	79	-	-	-	-	-	-	-	-	-	-	-	4354	-	-	-	-
11201	2019R	274	-	-	-	-	-	-	-	-	-	-	-	-	-	-	-	-	-	-	-	-	-	-	-	-	10927	-	-	-	-	-	-	-	-	-	-	-	-
21774	2041R	-	-	-	-	-	1657	-	20060	-	-	-	-	-	-	-	-	-	-	-	-	-	57	-	-	-	-	-	-	-	-	-	-	-	-	-	-	-	-
13369	2098R	9549	-	-	-	-	-	-	-	424	-	-	-	-	-	-	-	-	-	-	-	-	3396	-	-	-	-	-	-	-	-	-	-	-	-	-	-	-	-
23304	2128R	-	-	-	-	-	-	-	-	-	-	-	-	-	-	-	-	5262	18042	-	-	-	-	-	-	-	-	-	-	-	-	-	-	-	-	-	-	-	-
27798	2137R	24126	-	-	-	-	-	-	-	3672	-	-	-	-	-	-	-	-	-	-	-	-	-	-	-	-	-	-	-	-	-	-	-	-	-	-	-	-	-
7281	2205R	-	-	-	-	-	719	-	-	6495	-	-	-	66	-	-	-	-	-	-	-	-	-	-	-	-	-	-	-	-	-	-	-	-	-	-	-	-	-
30497.6	2210R	-	-	56	-	-	30092	-	65	-	87	-	-	50	-	-	-	-	78	-	-	70	-	-	-	-	-	-	-	-	-	-	-	-	-	-	-	-	-
12871.7	2224R	9463	-	-	-	-	-	-	-	-	-	-	-	3250	-	-	-	-	158	-	-	-	-	-	-	-	-	-	-	-	-	-	-	-	-	-	-	-	-
29617.1	2266R	-	-	-	-	1064	-	18833	-	6864	-	-	-	2793	-	-	-	-	-	-	-	-	-	-	63	-	-	-	-	-	-	-	-	-	-	-	-	-	-
35104	2273R	-	-	-	-	-	-	-	27849	11664	-	-	-	-	-	-	-	238	-	-	-	-	4734	-	-	-	-	-	-	-	-	-	-	-	59	-	-	905	154
8202	2301R	-	-	-	-	-	171	-	-	2051	5639	-	-	-	-	-	-	-	-	-	-	-	-	-	-	-	-	342	-	-	-	-	-	-	-	-	-	-	-
28365	2340R	-	-	-	1038	-	-	-	-	26876	82	-	-	-	-	-	-	369	-	-	-	-	-	-	-	-	-	-	-	-	-	-	-	-	-	-	-	-	-
34065.1	2378R	52	-	5085	77	-	-	-	-	-	136	-	-	-	-	-	-	-	-	-	-	-	-	-	68	28647	-	-	-	-	-	-	-	-	-	-	-	-	-
21516	2395R	-	-	422	-	-	-	-	-	-	21094	-	-	-	-	-	-	-	-	-	-	-	-	-	-	-	-	-	-	-	-	-	-	-	-	-	-	-	-
29936.9	2464R	113	124	-	-	-	-	55	-	107	979	-	-	24300	-	-	-	90	-	-	-	-	-	-	-	4168	-	-	-	-	-	-	-	-	-	-	-	-	-
9986	2467R	-	-	-	-	-	-	-	-	-	-	78	-	-	-	-	-	-	-	-	-	-	-	-	-	9908	-	-	-	-	-	-	-	-	-	-	-	-	-
28157.7	2517R	-	110	1375	-	-	72	-	-	-	3036	-	-	-	-	-	-	-	-	-	-	-	-	-	-	-	-	-	-	-	23565	-	-	-	-	-	-	-	-
11796.8	2561R	-	-	11797	-	-	-	-	-	-	-	-	-	-	-	-	-	-	-	-	-	-	-	-	-	-	-	-	-	-	-	-	-	-	-	-	-	-	-
7450	2619R	211	-	-	-	-	-	-	-	-	-	-	-	-	-	-	-	-	7239	-	-	-	-	-	-	-	-	-	-	-	-	-	-	-	-	-	-	-	-
8004.2	2647R	8004	-	-	-	-	-	-	-	-	-	-	-	-	-	-	-	-	-	-	-	-	-	-	-	-	-	-	-	-	-	-	-	-	-	-	-	-	-
22654.2	2687R	-	-	22436	-	-	-	-	87	-	-	-	-	-	-	-	-	-	-	-	-	-	-	-	-	-	-	-	-	-	-	-	-	131	-	-	-	-	-
CIN3+ Group
12072	183R	9012	-	-	-	-	-	-	-	-	-	-	-	-	-	-	-	-	-	-	-	-	-	-	-	-	-	3060	-	-	-	-	-	-	-	-	-	-	-
11770	203R	6173	-	5597	-	-	-	-	-	-	-	-	-	-	-	-	-	-	-	-	-	-	-	-	-	-	-	-	-	-	-	-	-	-	-	-	-	-	-
21650.8	247R	18647	-	54	-	86	-	-	-	-	-	-	-	-	-	-	-	-	-	-	-	-	-	-	-	-	2865	-	-	-	-	-	-	-	-	-	-	-	-
11707	415R	3125	-	8582	-	-	-	-	-	-	-	-	-	-	-	-	-	-	-	-	-	-	-	-	-	-	-	-	-	-	-	-	-	-	-	-	-	-	-
6570.97	475R	6517	-	54	-	-	-	-	-	-	-	-	-	-	-	-	-	-	-	-	-	-	-	-	-	-	-	-	-	-	-	-	-	-	-	-	-	-	-
8488.41	478R	8488	-	-	-	-	-	-	-	-	-	-	-	-	-	-	-	-	-	-	-	-	-	-	-	-	-	-	-	-	-	-	-	-	-	-	-	-	-
6414.62	500R	6415	-	-	-	-	-	-	-	-	-	-	-	-	-	-	-	-	-	-	-	-	-	-	-	-	-	-	-	-	-	-	-	-	-	-	-	-	-
5797.68	511R	5798	-	-	-	-	-	-	-	-	-	-	-	-	-	-	-	-	-	-	-	-	-	-	-	-	-	-	-	-	-	-	-	-	-	-	-	-	-
5631.49	553R	5631	-	-	-	-	-	-	-	-	-	-	-	-	-	-	-	-	-	-	-	-	-	-	-	-	-	-	-	-	-	-	-	-	-	-	-	-	-
12467.5	573R	11680	-	249	-	-	-	-	-	-	-	-	-	387	-	-	-	-	-	-	-	-	-	-	-	-	-	90	-	62	-	-	-	-	-	-	-	-	-
19483.1	619R	-	-	-	-	19483	-	-	-	-	-	-	-	-	-	-	-	-	-	-	-	-	-	-	-	-	-	-	-	-	-	-	-	-	-	-	-	-	-
14741.5	644R	10491	-	177	-	-	92	-	-	-	-	-	-	3299	-	-	-	-	-	52	-	-	-	-	-	-	-	401	-	230	-	-	-	-	-	-	-	-	-
6933.05	690R	6933	-	-	-	-	-	-	-	-	-	-	-	-	-	-	-	-	-	-	-	-	-	-	-	-	-	-	-	-	-	-	-	-	-	-	-	-	-
7976.78	766R	7904	-	73	-	-	-	-	-	-	-	-	-	-	-	-	-	-	-	-	-	-	-	-	-	-	-	-	-	-	-	-	-	-	-	-	-	-	-
17395.1	1727R	-	79	-	-	9431	-	-	-	-	-	-	-	7685	-	-	-	-	145	-	-	56	-	-	-	-	-	-	-	-	-	-	-	-	-	-	-	-	-
5545.5	931R	5546	-	-	-	-	-	-	-	-	-	-	-	-	-	-	-	-	-	-	-	-	-	-	-	-	-	-	-	-	-	-	-	-	-	-	-	-	-
6282.83	941R	5961	-	-	-	-	-	-	-	-	-	-	-	-	-	-	-	-	-	-	-	-	-	-	-	-	-	-	321	-	-	-	-	-	-	-	-	-	-
8761.78	951R	8704	-	-	-	-	-	-	-	-	-	-	-	-	-	-	-	-	-	-	-	-	-	-	-	-	-	58	-	-	-	-	-	-	-	-	-	-	-
6384.36	1053R	6384	-	-	-	-	-	-	-	-	-	-	-	-	-	-	-	-	-	-	-	-	-	-	-	-	-	-	-	-	-	-	-	-	-	-	-	-	-
12488.8	1110R	12489	-	-	-	-	-	-	-	-	-	-	-	-	-	-	-	-	-	-	-	-	-	-	-	-	-	-	-	-	-	-	-	-	-	-	-	-	-
9250.07	1163R	-	-	9250	-	-	-	-	-	-	-	-	-	-	-	-	-	-	-	-	-	-	-	-	-	-	-	-	-	-	-	-	-	-	-	-	-	-	-
7679.23	1273R	7679	-	-	-	-	-	-	-	-	-	-	-	-	-	-	-	-	-	-	-	-	-	-	-	-	-	-	-	-	-	-	-	-	-	-	-	-	-
6868.31	1281R	6868	-	-	-	-	-	-	-	-	-	-	-	-	-	-	-	-	-	-	-	-	-	-	-	-	-	-	-	-	-	-	-	-	-	-	-	-	-
10016	1527R	10016	-	-	-	-	-	-	-	-	-	-	-	-	-	-	-	-	-	-	-	-	-	-	-	-	-	-	-	-	-	-	-	-	-	-	-	-	-
6517.35	1531R	-	-	6517	-	-	-	-	-	-	-	-	-	-	-	-	-	-	-	-	-	-	-	-	-	-	-	-	-	-	-	-	-	-	-	-	-	-	-
6822	1532R	-	-	-	-	-	-	6208	-	-	-	-	-	-	-	614	-	-	-	-	-	-	-	-	-	-	-	-	-	-	-	-	-	-	-	-	-	-	-
6123.39	1634R	-	-	-	-	6123	-	-	-	-	-	-	-	-	-	-	-	-	-	-	-	-	-	-	-	-	-	-	-	-	-	-	-	-	-	-	-	-	-
5044.5	1668R	-	-	-	-	-	-	-	-	-	-	5044	-	-	-	-	-	-	-	-	-	-	-	-	-	-	-	-	-	-	-	-	-	-	-	-	-	-	-
15752.7	1680R	-	-	-	-	-	-	-	-	-	-	15640	-	-	-	-	-	51	-	-	-	-	-	-	-	-	-	-	-	-	-	-	-	-	61	-	-	-	-
6780.32	1702R	6780	-	-	-	-	-	-	-	-	-	-	-	-	-	-	-	-	-	-	-	-	-	-	-	-	-	-	-	-	-	-	-	-	-	-	-	-	-
22507.5	1786R	2090	-	-	-	-	-	-	-	-	112	261	-	-	-	-	-	2526	-	-	-	-	66	-	-	-	-	17452	-	-	-	-	-	-	-	-	-	-	-
9483.05	1824R	-	-	-	9483	-	-	-	-	-	-	-	-	-	-	-	-	-	-	-	-	-	-	-	-	-	-	-	-	-	-	-	-	-	-	-	-	-	-
11945.7	1862R	11872	74	-	-	-	-	-	-	-	-	-	-	-	-	-	-	-	-	-	-	-	-	-	-	-	-	-	-	-	-	-	-	-	-	-	-	-	-
25195.2	1874R	25195	-	-	-	-	-	-	-	-	-	-	-	-	-	-	-	-	-	-	-	-	-	-	-	-	-	-	-	-	-	-	-	-	-	-	-	-	-
17805	2062R	-	-	-	11506	-	-	-	-	-	6299	-	-	-	-	-	-	-	-	-	-	-	-	-	-	-	-	-	-	-	-	-	-	-	-	-	-	-	-
25141.5	2097R	25141	-	-	-	-	-	-	-	-	-	-	-	-	-	-	-	-	-	-	-	-	-	-	-	-	-	-	-	-	-	-	-	-	-	-	-	-	-
26783.3	2199R	-	-	26783	-	-	-	-	-	-	-	-	-	-	-	-	-	-	-	-	-	-	-	-	-	-	-	-	-	-	-	-	-	-	-	-	-	-	-
18006.2	2319R	-	18006	-	-	-	-	-	-	-	-	-	-	-	-	-	-	-	-	-	-	-	-	-	-	-	-	-	-	-	-	-	-	-	-	-	-	-	-
5357.39	2459R	-	-	-	2303	-	-	-	-	-	56	2999	-	-	-	-	-	-	-	-	-	-	-	-	-	-	-	-	-	-	-	-	-	-	-	-	-	-	-
23854	2469R	22776	1078	-	-	-	-	-	-	-	-	-	-	-	-	-	-	-	-	-	-	-	-	-	-	-	-	-	-	-	-	-	-	-	-	-	-	-	-
14709.5	2479R	14710	-	-	-	-	-	-	-	-	-	-	-	-	-	-	-	-	-	-	-	-	-	-	-	-	-	-	-	-	-	-	-	-	-	-	-	-	-
26316.4	2501R	26316	-	-	-	-	-	-	-	-	-	-	-	-	-	-	-	-	-	-	-	-	-	-	-	-	-	-	-	-	-	-	-	-	-	-	-	-	-
4325.57	2643R	4326	-	-	-	-	-	-	-	-	-	-	-	-	-	-	-	-	-	-	-	-	-	-	-	-	-	-	-	-	-	-	-	-	-	-	-	-	-
15134	2671R	15019	-	-	-	-	115	-	-	-	-	-	-	-	-	-	-	-	-	-	-	-	-	-	-	-	-	-	-	-	-	-	-	-	-	-	-	-	-
11547.8	2786R	11548	-	-	-	-	-	-	-	-	-	-	-	-	-	-	-	-	-	-	-	-	-	-	-	-	-	-	-	-	-	-	-	-	-	-	-	-	-
24679.5	2847R	-	-	-	24680	-	-	-	-	-	-	-	-	-	-	-	-	-	-	-	-	-	-	-	-	-	-	-	-	-	-	-	-	-	-	-	-	-	-
12953	2855R	2975	-	-	-	-	-	-	-	-	-	-	-	9978	-	-	-	-	-	-	-	-	-	-	-	-	-	-	-	-	-	-	-	-	-	-	-	-	-
6463	2890R	5468	-	-	-	-	-	-	-	-	995	-	-	-	-	-	-	-	-	-	-	-	-	-	-	-	-	-	-	-	-	-	-	-	-	-	-	-	-
4316.57	2896R	4317	-	-	-	-	-	-	-	-	-	-	-	-	-	-	-	-	-	-	-	-	-	-	-	-	-	-	-	-	-	-	-	-	-	-	-	-	-
5325.47	2922R	-	-	-	-	-	-	-	-	-	-	5325	-	-	-	-	-	-	-	-	-	-	-	-	-	-	-	-	-	-	-	-	-	-	-	-	-	-	-
7649	2935R	4869	2686	-	-	-	-	-	-	-	-	-	-	95	-	-	-	-	-	-	-	-	-	-	-	-	-	-	-	-	-	-	-	-	-	-	-	-	-
4503	2999R	4120	-	-	-	-	-	-	-	-	-	-	383	-	-	-	-	-	-	-	-	-	-	-	-	-	-	-	-	-	-	-	-	-	-	-	-	-	-
10799.9	3007R	-	-	-	-	-	-	-	-	10800	-	-	-	-	-	-	-	-	-	-	-	-	-	-	-	-	-	-	-	-	-	-	-	-	-	-	-	-	-
5290.47	3155R	-	5290	-	-	-	-	-	-	-	-	-	-	-	-	-	-	-	-	-	-	-	-	-	-	-	-	-	-	-	-	-	-	-	-	-	-	-	-
24468.6	3233R	24469	-	-	-	-	-	-	-	-	-	-	-	-	-	-	-	-	-	-	-	-	-	-	-	-	-	-	-	-	-	-	-	-	-	-	-	-	-
7402.26	3246R	7402	-	-	-	-	-	-	-	-	-	-	-	-	-	-	-	-	-	-	-	-	-	-	-	-	-	-	-	-	-	-	-	-	-	-	-	-	-
5307.47	3259R	5307	-	-	-	-	-	-	-	-	-	-	-	-	-	-	-	-	-	-	-	-	-	-	-	-	-	-	-	-	-	-	-	-	-	-	-	-	-
10569	3284R	-	-	10472	-	-	-	-	-	-	-	-	-	-	-	-	-	-	97	-	-	-	-	-	-	-	-	-	-	-	-	-	-	-	-	-	-	-	-
